# Supplementary material for: Anti-Inflammatory and Anti-Migratory Effects of Morin on Non-Small-Cell Lung Cancer Metastasis via Inhibition of NLRP3/MAPK Signaling Pathway
Source: Biomolecules. 2025 Jan 10;15(1):103. doi: 10.3390/biom15010103 (PMC11763329; doi:10.3390/biom15010103)
Supplement: Supplementary file 1 [file biomolecules-15-00103-s001.zip]

Archive with 1 entries (1 files):
- biomolecules-3353503-supplementary.docx
